# Supplementary material for: Detachment of Dunaliella tertiolecta Microalgae from a Glass Surface by a Near-Infrared Optical Trap
Source: Sensors (Basel). 2020 Oct 2;20(19):5656. doi: 10.3390/s20195656 (PMC7582954; doi:10.3390/s20195656)
Supplement: Supplementary file 1 [file sensors-20-05656-s001.zip]

Archive with 3 entries (3 files):
- Supplementary Videos Captions.pdf
- VideoS1.mp4
- VideoS2.mp4
